# Supplementary material for: A high level estimation of the net economic benefits to small-scale livestock producers arising from animal health product distribution initiatives
Source: Front Vet Sci. 2023 Jun 6;10:1171989. doi: 10.3389/fvets.2023.1171989 (PMC10279859; doi:10.3389/fvets.2023.1171989)
Supplement: SUPPLEMENTARY INFORMATION S1 — Exemplar model showing the working underpinning the model that produced the results presented here. [file Data_Sheet_1.xlsx]

## Sheet: Front page
		Accompanying exemplar model for
		A high level estimation of the net economic benefits arising from animal health product distribution initiative
		Paul R Bessell, Gareth Salmon, Christian Schnier, Katharine Tjasink, Lamyaa Al-Riyami, Andrew Peters
		Version 20230428
		This sheets in this model are coded as follows:
		Data input sheet
		Model output sheets - sheets with the modelled results
		Parameter input and model estiation sheets
		Sensitivity analysis sheets
		The specific sheets are:
	SA - productivity	Sensitivity analysis around productivity parameters
	SA - mortality	Sensitivity analysis around mortality parameters
	SA - incidence	Sensitivity analysis around disease incidence parameters
	Net economic benefit	Estimation of the economic benefit from the model
	Customer number estimation	An exemplar estimation of the number of customers from the initiatives
	CNC parameters	Parameters for customer number estimation
	Epidemiological parameters	The parameters informing the epidemiological model and calculations there in
	Economics	The Economics underpinning the model
	PL2 and compiled vacicne sales	Product sales in the model
	Input cells	Cells highlighted as such have values input

## Sheet: SA - productivity
This sheet is compiled results based on a single treatment
Disease	Species			Region	Doses sold	Sale cost	Product utilisation	Doses utilised		Total loses averted per dose			Total loses averted							Total values of mortalities averted		Value of mortalities averted			Value of production loses averted
									LCI	Mid	UCI	LCI	Mid	UCI	LCI	Mid	UCI					LCI	Mid	UCI	LCI	Mid	UCI
poultry_anthelminthics	Poultry		PA	South Asia	8191251	265397	0.9	7.37213e+06	0.160315	0.275646	0.33759	1.18186e+06	2.03209e+06	2.48875e+06	-850234	0	456661			29906.1		0.00405664	0.00405664	0.00405664	0.156258	0.271589	0.333533
nd	Poultry	South Asia	ND	South Asia	113612156	3.06753e+06	0.9	1.02251e+08	0.223987	0.244063	0.284216	2.29029e+07	2.49557e+07	2.90613e+07	-2.05279e+06	0	4.10559e+06			2.08501e+07		0.203911	0.203911	0.203911	0.020076	0.0401521	0.0803041
fp	Poultry		FP	South Asia	3084167	83272.5	0.9	2.77575e+06	0.187753	0.245693	0.361572	521156	681982	1.00363e+06	-160826	0	321651			360331		0.129814	0.129814	0.129814	0.0579395	0.115879	0.231758
ppr	Shoats		PPR	South Asia	2754833	396696	0.9	2.47935e+06	4.29446	5.17649	6.49764	1.06475e+07	1.28343e+07	1.61099e+07	-2.18686e+06	0	3.27559e+06			8.06378e+06		3.25238	3.25238	3.25238	1.04209	1.92412	3.24527
sgp	Shoats		SGP	South Asia	3739750	706813	0.9	3365775	2.49218	2.9332	3.59377	8.38812e+06	9.87248e+06	1.20958e+07	-1.48436e+06	0	2.22335e+06			6.63441e+06		1.97114	1.97114	1.97114	0.521043	0.962058	1.62263
poultry_anthelminthics	Poultry		PA	Africa	2072936	67163.1	0.9	1.86564e+06	0.100022	0.171707	0.210209	186605	320343	392175	-133739	0	71831.1			5406.29		0.00289782	0.00289782	0.00289782	0.0971238	0.168809	0.207311
nd	Poultry	SSA	ND	Africa	55501674	1.49855e+06	0.9	4.99515e+07	0.15814	0.170619	0.195576	7.89935e+06	8.52267e+06	9.7693e+06	-623318	0	1.24664e+06			7.27603e+06		0.145662	0.145662	0.145662	0.0124785	0.0249569	0.0499139
fp	Poultry		FP	Africa	399770	10793.8	0.9	359793	0.128744	0.164757	0.236783	46321.2	59278.3	85192.7	-12957.2	0	25914.4			33364		0.092731	0.092731	0.092731	0.0360129	0.0720258	0.144052
ecf	Cattle		ECF	Africa	1271872	9.15748e+06	0.9	1.14468e+06	47.57	49.6739	51.654	5.44526e+07	5.68609e+07	5.91276e+07	-2.4083e+06	0	2.26664e+06			5.07585e+07		44.3427	44.3427	44.3427	3.22725	5.33114	7.31128
ppr	Shoats		PPR	Africa	2013837	289993	0.9	1.81245e+06	2.07911	2.51146	3.15906	3.76829e+06	4.5519e+06	5.72565e+06	-783618	0	1.17374e+06			2.84247e+06		1.5683	1.5683	1.5683	0.510807	0.943159	1.59076
sgp+ppr	Shoats		SGP+PPR	Africa	116584	27280.7	0.9	104926	3.55816	3.77434	4.09813	373342	396024	429999	-22682.4	0	33974.8			346544		3.30276	3.30276	3.30276	0.255404	0.471579	0.795378
						1.52783e+07							1.20692e+08							9.68543e+07

## Sheet: SA - mortality
This sheet is compiled results based on a single treatment
Disease	Species			Region	Doses sold	Sale cost	Product utilisation	Doses utilised		Total loses averted per dose			Total loses averted							Total values of mortalities averted		Value of mortalities averted			Value of production loses averted
									LCI	Mid	UCI	LCI	Mid	UCI	LCI	Mid	UCI					LCI	Mid	UCI	LCI	Mid	UCI
poultry_anthelminthics	Poultry	South Asia	PA	South Asia	8191251	265397	0.9	7.37213e+06	0.273617	0.275646	0.279702	2.01714e+06	2.03209e+06	2.062e+06	-14953	0	29906.1			29906.1		0.00202832	0.00405664	0.00811329	0.271589	0.271589	0.271589
nd	Poultry		ND	South Asia	113612156	3.06753e+06	0.9	1.02251e+08	0.142108	0.244063	0.447975	1.45307e+07	2.49557e+07	4.58059e+07	-1.04251e+07	0	2.08501e+07			2.08501e+07		0.101956	0.203911	0.407823	0.0401521	0.0401521	0.0401521
fp	Poultry		FP	South Asia	3084167	83272.5	0.9	2.77575e+06	0.180786	0.245693	0.375506	501816	681982	1.04231e+06	-180165	0	360331			360331		0.0649069	0.129814	0.259627	0.115879	0.115879	0.115879
ppr	Shoats		PPR	South Asia	2754833	396696	0.9	2.47935e+06	3.55031	5.17649	8.42887	8.80245e+06	1.28343e+07	2.08981e+07	-4.03189e+06	0	8.06378e+06			8.06378e+06		1.62619	3.25238	6.50475	1.92412	1.92412	1.92412
sgp	Shoats		SGP	South Asia	3739750	706813	0.9	3365775	1.94763	2.9332	4.90433	6.55527e+06	9.87248e+06	1.65069e+07	-3.3172e+06	0	6.63441e+06			6.63441e+06		0.985569	1.97114	3.94228	0.962058	0.962058	0.962058
poultry_anthelminthics	Poultry	SSA	PA	Africa	2072936	67163.1	0.9	1.86564e+06	0.170258	0.171707	0.174605	317640	320343	325750	-2703.15	0	5406.29			5406.29		0.00144891	0.00289782	0.00579564	0.168809	0.168809	0.168809
nd	Poultry		ND	Africa	55501674	1.49855e+06	0.9	4.99515e+07	0.0977879	0.170619	0.316281	4.88465e+06	8.52267e+06	1.57987e+07	-3.63801e+06	0	7.27603e+06			7.27603e+06		0.0728309	0.145662	0.291324	0.0249569	0.0249569	0.0249569
fp	Poultry		FP	Africa	399770	10793.8	0.9	359793	0.118391	0.164757	0.257488	42596.4	59278.3	92642.3	-16682	0	33364			33364		0.0463655	0.092731	0.185462	0.0720258	0.0720258	0.0720258
ecf	Cattle		ECF	Africa	1271872	9.15748e+06	0.9	1.14468e+06	27.5025	49.6739	94.0166	3.14817e+07	5.68609e+07	1.07619e+08	-2.53792e+07	0	5.07585e+07			5.07585e+07		22.1714	44.3427	88.6855	5.33114	5.33114	5.33114
ppr	Shoats		PPR	Africa	2013837	289993	0.9	1.81245e+06	1.72731	2.51146	4.07976	3.13067e+06	4.5519e+06	7.39438e+06	-1.42124e+06	0	2.84247e+06			2.84247e+06		0.784151	1.5683	3.1366	0.943159	0.943159	0.943159
sgp+ppr	Shoats		SGP+PPR	Africa	116584	27280.7	0.9	104926	2.16624	3.77434	6.73081	227294	396024	706235	-168730	0	310210			346544		1.69466	3.30276	6.25923	0.471579	0.471579	0.471579
						1.52783e+07							1.1866e+08							9.68244e+07

## Sheet: SA - incidence
This sheet is compiled results based on a single treatment
Disease	Species			Region	Doses sold	Sale cost	Product utilisation	Doses utilised		Total loses averted per dose			Total loses averted							Total values of mortalities averted		Value of mortalities averted			Value of production loses averted
									LCI	Mid	UCI	LCI	Mid	UCI	LCI	Mid	UCI					LCI	Mid	UCI	LCI	Mid	UCI
poultry_anthelminthics	Poultry	South Asia	PA	South Asia	8191251	265397	0.9	7.37213e+06	0.158592	0.275646	0.338515	1.16916e+06	2.03209e+06	2.49558e+06	-862933	0	463482			29906.1		0.00233398	0.00405664	0.00498189	0.156258	0.271589	0.333533
nd	Poultry		ND	South Asia	113612156	3.06753e+06	0.9	1.02251e+08	0.122032	0.244063	0.488127	1.24779e+07	2.49557e+07	4.99114e+07	-1.24779e+07	0	2.49557e+07			2.08501e+07		0.101956	0.203911	0.407823	0.020076	0.0401521	0.0803041
fp	Poultry		FP	South Asia	3084167	83272.5	0.9	2.77575e+06	0.122846	0.245693	0.491385	340991	681982	1.36396e+06	-340991	0	681982			360331		0.0649069	0.129814	0.259627	0.0579395	0.115879	0.231758
ppr	Shoats		PPR	South Asia	2754833	396696	0.9	2.47935e+06	2.80355	5.17649	8.73081	6.95097e+06	1.28343e+07	2.16467e+07	-5.88337e+06	0	8.8124e+06			8.06378e+06		1.76146	3.25238	5.48555	1.04209	1.92412	3.24527
sgp	Shoats		SGP	South Asia	3739750	706813	0.9	3365775	1.58859	2.9332	4.94721	5.34685e+06	9.87248e+06	1.66512e+07	-4.52563e+06	0	6.77871e+06			6.63441e+06		1.06755	1.97114	3.32457	0.521043	0.962058	1.62263
poultry_anthelminthics	Poultry	SSA	PA	Africa	2072936	67163.1	0.9	1.86564e+06	0.0987911	0.171707	0.21087	184309	320343	393408	-136035	0	73064.2			5406.29		0.00166725	0.00289782	0.00355876	0.0971238	0.168809	0.207311
nd	Poultry		ND	Africa	55501674	1.49855e+06	0.9	4.99515e+07	0.0853094	0.170619	0.341238	4.26133e+06	8.52267e+06	1.70453e+07	-4.26133e+06	0	8.52267e+06			7.27603e+06		0.0728309	0.145662	0.291324	0.0124785	0.0249569	0.0499139
fp	Poultry		FP	Africa	399770	10793.8	0.9	359793	0.0823784	0.164757	0.329514	29639.2	59278.3	118557	-29639.2	0	59278.3			33364		0.0463655	0.092731	0.185462	0.0360129	0.0720258	0.144052
ecf	Cattle		ECF	Africa	1271872	9.15748e+06	0.9	1.14468e+06	30.0704	49.6739	68.1242	3.44212e+07	5.68609e+07	7.79807e+07	-2.24398e+07	0	2.11198e+07			5.07585e+07		26.8432	44.3427	60.8129	3.22725	5.33114	7.31128
ppr	Shoats		PPR	Africa	2013837	289993	0.9	1.81245e+06	1.36019	2.51146	4.2359	2.46527e+06	4.5519e+06	7.67736e+06	-2.08663e+06	0	3.12546e+06			2.84247e+06		0.849379	1.5683	2.64514	0.510807	0.943159	1.59076
sgp+ppr	Shoats		SGP+PPR	Africa	116584	27280.7	0.9	104926	1.28394	3.77434	9.52831	134718	396024	999763	-261307	0	603739			346544		1.02853	3.30276	8.73293	0.255404	0.471579	0.795378
						1.55437e+07							1.20692e+08							9.68543e+07

## Sheet: Net economic benefit
This sheet is compiled results based on a single treatment
Disease	Species	Region	Doses sold	Sale cost	Product utilisation	Doses utilised	Total loses averted per dose	Total loses averted	NEB	CPI Adjusted NEB		Total values of mortalities averted		Value of mortalities averted	Value of production loses averted
poultry_anthelminthics	Poultry	South Asia	8191251	265397	0.9	7.37213e+06	0.275646	2.03209e+06	1.7667e+06	2.41881e+06		29906.1		0.00405664	0.271589
poultry_anthelminthics	Poultry	Africa	2072936	67163.1	0.9	1.86564e+06	0.171707	320343	253180	325612		5406.29		0.00289782	0.168809
nd	Poultry	South Asia	113612156	3.06753e+06	0.9	1.02251e+08	0.244063	2.49557e+07	2.18882e+07	2.8452e+07		2.08501e+07		0.203911	0.0401521
nd	Poultry	Africa	55501674	1.49855e+06	0.9	4.99515e+07	0.170619	8.52267e+06	7.02412e+06	9.34503e+06		7.27603e+06		0.145662	0.0249569
fp	Poultry	South Asia	3084167	83272.5	0.9	2.77575e+06	0.245693	681982	598709	796285		360331		0.129814	0.115879
fp	Poultry	Africa	399770	10793.8	0.9	359793	0.164757	59278.3	48484.6	63556.2		33364		0.092731	0.0720258
ecf	Cattle	South Asia	0	0	0.9	0	77.4927	0	0	0		0		68.709	8.78376
ecf	Cattle	Africa	1271872	9.15748e+06	0.9	1.14468e+06	49.6739	5.68609e+07	4.77035e+07	6.87983e+07		5.07585e+07		44.3427	5.33114
ppr	Shoats	South Asia	2754833	396696	0.9	2.47935e+06	5.17649	1.28343e+07	1.24376e+07	1.58373e+07		8.06378e+06		3.25238	1.92412
ppr	Shoats	Africa	2013837	289993	0.9	1.81245e+06	2.51146	4.5519e+06	4.26191e+06	5.36982e+06		2.84247e+06		1.5683	0.943159
sgp	Shoats	South Asia	3739750	706813	0.9	3365775	2.9332	9.87248e+06	9.16566e+06	1.1795e+07		6.63441e+06		1.97114	0.962058
sgp	Shoats	Africa	0	0	0.9	0	1.42207	0	0	0		0		0.950486	0.471579
sgp+ppr	Shoats	South Asia	0	0	0.9	0	8.17695	0	0	0		0		6.84933	1.32763
sgp+ppr	Shoats	Africa	116584	27280.7	0.9	104926	3.95353	414826	387546	488291		346544		3.30276	0.650774
				1.55437e+07				1.20692e+08	1.05148e+08	1.43202e+08		9.68543e+07
				2014-2017 value	CPI adjusted present value
			NEB	1.05148e+08	1.43202e+08
			Customer years	#DIV/0!	#DIV/0!
			NEB / Customer	#DIV/0!	#DIV/0!

## Sheet: Customer numbers
Country	Region	Disease	Species	Whole category	Doses	Rank	Group rank	SSP- sales	SSP+ sales	SSP- size	SSP+ size	Doses per year	Rank adjustment	Rank parameter	SSP- customers	SSP+ customers	Total customers	Adjusted customers
Burkina Faso	Africa	poultry_anthelminthics	Poultry	Burkina FasoPoultry	0	30	1	0.9	0.1	0	0	4	0	1	#DIV/0!	#DIV/0!	#DIV/0!	#DIV/0!
Cameroun	Africa	poultry_anthelminthics	Poultry	CamerounPoultry	0	30	1	0.9	0.1	0	0	4	0	1	#DIV/0!	#DIV/0!	#DIV/0!	#DIV/0!
Cote d'Ivoire	Africa	poultry_anthelminthics	Poultry	Cote d'IvoirePoultry	0	30	1	0.9	0.1	0	0	4	0	1	#DIV/0!	#DIV/0!	#DIV/0!	#DIV/0!
DRC	Africa	poultry_anthelminthics	Poultry	DRCPoultry	0	30	1	0.9	0.1	0	0	4	0	1	#DIV/0!	#DIV/0!	#DIV/0!	#DIV/0!
Ethiopia	Africa	poultry_anthelminthics	Poultry	EthiopiaPoultry	0	30	3	0.9	0.1	0	0	4	0	1	#DIV/0!	#DIV/0!	#DIV/0!	#DIV/0!
India	South Asia	poultry_anthelminthics	Poultry	IndiaPoultry	8185695	4	2	0.9	0.1	10	1000	4	0.75	0.25	184178	204.642	184383	46095.7
Mali	Africa	poultry_anthelminthics	Poultry	MaliPoultry	0	30	2	0.9	0.1	0	0	4	0	1	#DIV/0!	#DIV/0!	#DIV/0!	#DIV/0!
Malawi	Africa	poultry_anthelminthics	Poultry	MalawiPoultry	0	30	2	0.9	0.1	0	0	4	0	1	#DIV/0!	#DIV/0!	#DIV/0!	#DIV/0!
Nepal	South Asia	poultry_anthelminthics	Poultry	NepalPoultry	5556	27	3	0.9	0.1	10	1000	4	0.75	0.0625	125.01	0.1389	125.149	7.82181
Rwanda	Africa	poultry_anthelminthics	Poultry	RwandaPoultry	0	30	1	0.9	0.1	0	0	4	0	1	#DIV/0!	#DIV/0!	#DIV/0!	#DIV/0!
Tanzania	Africa	poultry_anthelminthics	Poultry	TanzaniaPoultry	283519	22	2	0.9	0.1	0	0	4	0	1	#DIV/0!	#DIV/0!	#DIV/0!	#DIV/0!
Nigeria	Africa	poultry_anthelminthics	Poultry	NigeriaPoultry	1789417	12	2	0.9	0.1	0	0	4	0	1	#DIV/0!	#DIV/0!	#DIV/0!	#DIV/0!
Uganda	Africa	poultry_anthelminthics	Poultry	UgandaPoultry	0	30	3	0.9	0.1	0	0	4	0	1	#DIV/0!	#DIV/0!	#DIV/0!	#DIV/0!
Zambia	Africa	poultry_anthelminthics	Poultry	ZambiaPoultry	0	30	1	0.9	0.1	0	0	4	0	1	#DIV/0!	#DIV/0!	#DIV/0!	#DIV/0!
Burkina Faso	Africa	nd	Poultry	Burkina FasoPoultry	1396140	14	1	0.9	0.1	0	0	4	0	1	#DIV/0!	#DIV/0!	#DIV/0!	#DIV/0!
Cameroun	Africa	nd	Poultry	CamerounPoultry	3289927	6	1	0.9	0.1	0	0	4	0	1	#DIV/0!	#DIV/0!	#DIV/0!	#DIV/0!
Cote d'Ivoire	Africa	nd	Poultry	Cote d'IvoirePoultry	814615	17	1	0.9	0.1	0	0	4	0	1	#DIV/0!	#DIV/0!	#DIV/0!	#DIV/0!
DRC	Africa	nd	Poultry	DRCPoultry	637080	19	1	0.9	0.1	0	0	4	0	1	#DIV/0!	#DIV/0!	#DIV/0!	#DIV/0!
Ethiopia	Africa	nd	Poultry	EthiopiaPoultry	1022533	15	1	0.9	0.1	0	0	4	0	1	#DIV/0!	#DIV/0!	#DIV/0!	#DIV/0!
India	South Asia	nd	Poultry	IndiaPoultry	111861628	1	1	0.9	0.1	10	1000	4	0.75	1	2.51689e+06	2796.54	2.51968e+06	2.51968e+06
Mali	Africa	nd	Poultry	MaliPoultry	479300	20	1	0.9	0.1	0	0	4	0	1	#DIV/0!	#DIV/0!	#DIV/0!	#DIV/0!
Malawi	Africa	nd	Poultry	MalawiPoultry	2742563	8	1	0.9	0.1	0	0	4	0	1	#DIV/0!	#DIV/0!	#DIV/0!	#DIV/0!
Nepal	South Asia	nd	Poultry	NepalPoultry	1750528	13	1	0.9	0.1	10	1000	4	0.75	1	39386.9	43.7632	39430.6	39430.6
Rwanda	Africa	nd	Poultry	RwandaPoultry	0	30	1	0.9	0.1	0	0	4	0	1	#DIV/0!	#DIV/0!	#DIV/0!	#DIV/0!
Tanzania	Africa	nd	Poultry	TanzaniaPoultry	1895124	11	1	0.9	0.1	0	0	4	0	1	#DIV/0!	#DIV/0!	#DIV/0!	#DIV/0!
Nigeria	Africa	nd	Poultry	NigeriaPoultry	11098495	3	1	0.9	0.1	0	0	4	0	1	#DIV/0!	#DIV/0!	#DIV/0!	#DIV/0!
Uganda	Africa	nd	Poultry	UgandaPoultry	28477529	2	1	0.9	0.1	0	0	4	0	1	#DIV/0!	#DIV/0!	#DIV/0!	#DIV/0!
Zambia	Africa	nd	Poultry	ZambiaPoultry	0	30	1	0.9	0.1	0	0	4	0	1	#DIV/0!	#DIV/0!	#DIV/0!	#DIV/0!
Burkina Faso	Africa	fp	Poultry	Burkina FasoPoultry	0	30	1	0.9	0.1	0	0	2	0	1	#DIV/0!	#DIV/0!	#DIV/0!	#DIV/0!
Cameroun	Africa	fp	Poultry	CamerounPoultry	0	30	1	0.9	0.1	0	0	2	0	1	#DIV/0!	#DIV/0!	#DIV/0!	#DIV/0!
Cote d'Ivoire	Africa	fp	Poultry	Cote d'IvoirePoultry	0	30	1	0.9	0.1	0	0	2	0	1	#DIV/0!	#DIV/0!	#DIV/0!	#DIV/0!
DRC	Africa	fp	Poultry	DRCPoultry	0	30	1	0.9	0.1	0	0	2	0	1	#DIV/0!	#DIV/0!	#DIV/0!	#DIV/0!
Ethiopia	Africa	fp	Poultry	EthiopiaPoultry	399636	21	2	0.9	0.1	0	0	2	0	1	#DIV/0!	#DIV/0!	#DIV/0!	#DIV/0!
India	South Asia	fp	Poultry	IndiaPoultry	2184167	9	2	0.9	0.1	10	1000	2	0.75	0.25	98287.5	109.208	98396.7	24599.2
Mali	Africa	fp	Poultry	MaliPoultry	0	30	2	0.9	0.1	0	0	2	0	1	#DIV/0!	#DIV/0!	#DIV/0!	#DIV/0!
Malawi	Africa	fp	Poultry	MalawiPoultry	0	30	2	0.9	0.1	0	0	2	0	1	#DIV/0!	#DIV/0!	#DIV/0!	#DIV/0!
Nepal	South Asia	fp	Poultry	NepalPoultry	900000	16	2	0.9	0.1	10	1000	2	0.75	0.25	40500	45	40545	10136.2
Rwanda	Africa	fp	Poultry	RwandaPoultry	0	30	1	0.9	0.1	0	0	2	0	1	#DIV/0!	#DIV/0!	#DIV/0!	#DIV/0!
Tanzania	Africa	fp	Poultry	TanzaniaPoultry	0	30	2	0.9	0.1	0	0	2	0	1	#DIV/0!	#DIV/0!	#DIV/0!	#DIV/0!
Nigeria	Africa	fp	Poultry	NigeriaPoultry	0	30	2	0.9	0.1	0	0	2	0	1	#DIV/0!	#DIV/0!	#DIV/0!	#DIV/0!
Uganda	Africa	fp	Poultry	UgandaPoultry	134	29	2	0.9	0.1	0	0	2	0	1	#DIV/0!	#DIV/0!	#DIV/0!	#DIV/0!
Zambia	Africa	fp	Poultry	ZambiaPoultry	0	30	1	0.9	0.1	0	0	2	0	1	#DIV/0!	#DIV/0!	#DIV/0!	#DIV/0!
Burkina Faso	Africa	ecf	Cattle	Burkina FasoCattle	0	30	1	0.2	0.8	0	0	0.25	0	1	#DIV/0!	#DIV/0!	#DIV/0!	#DIV/0!
Cameroun	Africa	ecf	Cattle	CamerounCattle	0	30	1	0.2	0.8	0	0	0.25	0	1	#DIV/0!	#DIV/0!	#DIV/0!	#DIV/0!
Cote d'Ivoire	Africa	ecf	Cattle	Cote d'IvoireCattle	0	30	1	0.2	0.8	0	0	0.25	0	1	#DIV/0!	#DIV/0!	#DIV/0!	#DIV/0!
DRC	Africa	ecf	Cattle	DRCCattle	0	30	1	0.2	0.8	0	0	0.25	0	1	#DIV/0!	#DIV/0!	#DIV/0!	#DIV/0!
Ethiopia	Africa	ecf	Cattle	EthiopiaCattle	0	30	1	0.2	0.8	0	0	0.25	0	1	#DIV/0!	#DIV/0!	#DIV/0!	#DIV/0!
India	Africa	ecf	Cattle	IndiaCattle	0	30	1	0.2	0.8	0	0	0.25	0	1	#DIV/0!	#DIV/0!	#DIV/0!	#DIV/0!
Mali	Africa	ecf	Cattle	MaliCattle	0	30	1	0.2	0.8	0	0	0.25	0	1	#DIV/0!	#DIV/0!	#DIV/0!	#DIV/0!
Malawi	Africa	ecf	Cattle	MalawiCattle	8687	26	1	0.2	0.8	0	0	0.25	0	1	#DIV/0!	#DIV/0!	#DIV/0!	#DIV/0!
Nepal	Africa	ecf	Cattle	NepalCattle	0	30	1	0.2	0.8	0	0	0.25	0	1	#DIV/0!	#DIV/0!	#DIV/0!	#DIV/0!
Rwanda	Africa	ecf	Cattle	RwandaCattle	2763	28	1	0.2	0.8	0	0	0.25	0	1	#DIV/0!	#DIV/0!	#DIV/0!	#DIV/0!
Tanzania	Africa	ecf	Cattle	TanzaniaCattle	659261	18	1	0.2	0.8	0	0	0.25	0	1	#DIV/0!	#DIV/0!	#DIV/0!	#DIV/0!
Nigeria	Africa	ecf	Cattle	NigeriaCattle	0	30	1	0.2	0.8	0	0	0.25	0	1	#DIV/0!	#DIV/0!	#DIV/0!	#DIV/0!
Uganda	Africa	ecf	Cattle	UgandaCattle	107138	25	1	0.2	0.8	0	0	0.25	0	1	#DIV/0!	#DIV/0!	#DIV/0!	#DIV/0!
Zambia	Africa	ecf	Cattle	ZambiaCattle	240000	23	1	0.2	0.8	0	0	0.25	0	1	#DIV/0!	#DIV/0!	#DIV/0!	#DIV/0!
Ethiopia	Africa	ppr	Shoats	EthiopiaShoats	0	30	1	0.6	0.4	0	0	0.5	0	1	#DIV/0!	#DIV/0!	#DIV/0!	#DIV/0!
India	South Asia	ppr	Shoats	IndiaShoats	2754833	7	2	0.6	0.4	20	100	0.5	0.5	0.5	165290	22038.7	187329	93664.3
Nepal	South Asia	ppr	Shoats	NepalShoats	0	30	1	0.6	0.4	20	100	0.5	0.5	1	0	0	0	0
Tanzania	Africa	ppr	Shoats	TanzaniaShoats	0	30	1	0.6	0.4	0	0	0.5	0	1	#DIV/0!	#DIV/0!	#DIV/0!	#DIV/0!
Nigeria	Africa	ppr	Shoats	NigeriaShoats	2013837	10	1	0.6	0.4	0	0	0.5	0	1	#DIV/0!	#DIV/0!	#DIV/0!	#DIV/0!
Ethiopia	Africa	sgp	Shoats	EthiopiaShoats	0	30	1	0.6	0.4	0	0	0.5	0	1	#DIV/0!	#DIV/0!	#DIV/0!	#DIV/0!
India	South Asia	sgp	Shoats	IndiaShoats	3739750	5	1	0.6	0.4	20	100	0.5	0.5	1	224385	29918	254303	254303
Nepal	South Asia	sgp	Shoats	NepalShoats	0	30	1	0.6	0.4	20	100	0.5	0.5	1	0	0	0	0
Tanzania	Africa	sgp	Shoats	TanzaniaShoats	0	30	1	0.6	0.4	0	0	0.5	0	1	#DIV/0!	#DIV/0!	#DIV/0!	#DIV/0!
Nigeria	Africa	sgp	Shoats	NigeriaShoats	0	30	2	0.6	0.4	0	0	0.5	0	1	#DIV/0!	#DIV/0!	#DIV/0!	#DIV/0!
Kenya	Africa	sgp+ppr	Shoats	KenyaShoats	116584	24	1	0.6	0.4	0	0	0.5	0	1	#DIV/0!	#DIV/0!	#DIV/0!	#DIV/0!
																		#DIV/0!
									Region	Disease	Doses sold	Customers
									SSA	poultry_anthelminthics	0	0
									South Asia	poultry_anthelminthics	8191251	46103.5
									SSA	nd	0	0
									South Asia	nd	113612156	2.55911e+06
									SSA	fp	0	0
									South Asia	fp	3084167	34735.4
									SSA	ecf	0	0
									SSA	ppr	0	0
									South Asia	ppr	2754833	93664.3
									SSA	sgp	0	0
									South Asia	sgp	3739750	254303
									SSA	sgp+ppr	0	0
											123190906	2.94182e+06

## Sheet: CNC Parameters
This sheet is a helper for the curtomer number calculation section
Disease parameters
Disease	Species	Region	SSP-	SSP+	Doses per year
poultry_anthelminthics	Poultry	South Asia	0.9	0.1	4
poultry_anthelminthics	Poultry	Africa	0.9	0.1	4
nd	Poultry	South Asia	0.9	0.1	4
nd	Poultry	Africa	0.9	0.1	4
fp	Poultry	South Asia	0.9	0.1	2
fp	Poultry	Africa	0.9	0.1	2
ecf	Cattle	South Asia	0.2	0.8	0.25
ecf	Cattle	Africa	0.2	0.8	0.25
ppr	Shoats	South Asia	0.6	0.4	0.5
ppr	Shoats	Africa	0.6	0.4	0.5
sgp	Shoats	South Asia	0.6	0.4	0.5
sgp	Shoats	Africa	0.6	0.4	0.5
sgp+ppr	Shoats	South Asia	0.6	0.4	0.5
sgp+ppr	Shoats	Africa	0.6	0.4	0.5
Farm sizes
Species	Region	SSP-	SSP+	Rank adjustment
Poultry	South Asia	10	1000	0.75
Poultry	SSA	25	1000	0.75
Shoats	South Asia	20	100	0.5
Shoats	SSA	20	100	0.5
Cattle	South Asia	5	60	0.5
Cattle	SSA	10	60	0.5
Utilisation
0.9	Proportion of product used

## Sheet: Epidemiological parameters
Type	Product	Species	Condition	Annual Incidence			Prophylaxis?	Case fatality rate			Lifelong immunity	Duration of protection	Production Impairment (weeks of impairment per infection)			Interepidemic period (years between outbreaks)	Product efficacy	Animal life expectancy			Infections potentially averted			Infections averted			Mortalities averted			Production loses averted (Weeks of loss)
				L	M	H	0/1	L	M	H	0/1	(years)	L	M	H	M	M	M			L	M	H	L	M	H	L	M	H	L	M	H
Animal health products	Poultry dewormers	Poultry	Worm infestation (endoparasites)	0.368	0.736	1	1	0.001	0.002	0.004	0	0.25	2	4	8	0.25	0.8	2			0.320259	0.556636	0.683594	0.256207	0.445309	0.546875	0.000256207	0.000890617	0.0021875	0.512415	1.78123	4.375
Vaccines	ND vaccine	Poultry	Newcastle disease	0.21	0.42	0.84	1	0.17	0.34	0.68	0	0.33	1	2	4	1	0.95	2			0.0693	0.1386	0.2772	0.065835	0.13167	0.26334	0.011192	0.0447678	0.179071	0.065835	0.26334	1.05336
Vaccines	Fowl pox vaccine	Poultry	Fowl pox	0.1	0.2	0.4	1	0.075	0.15	0.3	1		2	4	8	1	0.95	2			0.1	0.2	0.4	0.095	0.19	0.38	0.007125	0.0285	0.114	0.19	0.76	3.04
Vaccines	PPR vaccine	Sheep & goats	PPR	0.1	0.2	0.4	1	0.066	0.132	0.264	1		2	4	8	1	0.98	5			0.231567	0.427567	0.721145	0.226935	0.419015	0.706722	0.0149777	0.05531	0.186575	0.45387	1.67606	5.65378
Vaccines	SGP vaccine	Sheep & goats	Sheep and goat pox	0.25	0.5	1	1	0.04	0.08	0.16	1		1	2	4	2.5	0.98	5			0.231567	0.427567	0.721145	0.226935	0.419015	0.706722	0.00907741	0.0335212	0.113076	0.226935	0.838031	2.82689
Vaccines	ECF vaccine	Beef and Dairy	East coast fever	0.125	0.25	0.5	1	0.105	0.21	0.42	1		2	4	8	1	0.98	8			0.413818	0.683594	0.9375	0.405542	0.669922	0.91875	0.0425819	0.140684	0.385875	0.811084	2.67969	7.35
Vaccines	PPR+SGP	Sheep & goats	PPR & SGP	0.325	0.6	1	1	0.10336	0.20144	0.38176	1		1	2	4	2	0.98	5			0.358108	0.590037	0.823223	0.350946	0.578236	0.806759	0.0362738	0.11648	0.307988	0.350946	1.15647	3.22704

## Sheet: Economics
Description. This sheet gives the value of products - of an animal of a period of lost productivity, loss of milk production and abortions
Source. These values are derived from FAOSTAT 2014-2017 figures
Sub Saharan Africa
Parameters
Proportion of deaths averted among young animals	0.2						Arbitrary. This is the value of an aborted animal as a proportion of the value of an adult animal
Value adjustment for young animals	0.5						Arbitrary. This is the value of a young animal as a proportion of the value of an adult animal
Age (weeks) to maturity	Cattle	156					From FAO report - production parameters in traditional ruminant systems
Age (weeks) to maturity	Goat	52					From FAO report - production parameters in traditional ruminant systems
Age (weeks) to maturity	Sheep	52					From FAO report - production parameters in traditional ruminant systems
Age (weeks) to maturity	Chicken	26
Economic values - SSA
	Cattle	Goat	Sheep	SR	Chickens
Total head	2.9653e+08	3.60805e+08	2.62858e+08	6.23663e+08	1204974750
Meat value per slaughtered animal	310.357	24.6215	33.9018		2.46404
Milk (or egg value per animal per year)	179.136	18.108	11.6899		7.92247
Death - adult animal	350.216	27.9651	36.3647	31.5053	3.61524	Chicken data updated following GALVmed Dividend stury
Death - young animal	175.108	13.9825	18.1823	15.7526	1.80762
Death - overall	315.195	25.1685	32.7282	28.3547	3.25372		proportion deaths among young	0.2
Loss of production per week	1.98947	0.47349	0.651957	0.562723	0.0947708
South Asia
Parameters
Adjustment for abortion	0.2						Arbitrary. This is the value of an aborted animal as a proportion of the value of an adult animal
Adjustment for young animal	0.5						Arbitrary. This is the value of a young animal as a proportion of the value of an adult animal
Age (weeks) to maturity	Cattle	104
Age (weeks) to maturity	Goat	52
Age (weeks) to maturity	Sheep	52
Age (weeks) to maturity	Chicken	26
Final values - South Asia
	Cattle	Goat	Sheep	SR	Chickens
Total head	2.73038e+08	3.00246e+08	1.52742e+08	452987674	3.22944e+09
Value per animal	340.902	41.404	77.9878		3.96428
Milk (or egg value per animal per year)	578.229	44.5066	13.8277		11.0793
Death - adult animal	542.659	57.0011	81.7208	65.3363	5.29609
Death - young animal	271.33	28.5006	40.8604	32.6682	1.59
Death - overall	488.393	51.301	73.5487	58.8027	4.55487		proportion deaths among young	0.2
Loss of production per week	3.2779	0.796232	1.49977	1.148	0.152472
World Bank CPI	2014-2021 Average
South Asia	4.73	1.0473
SSA	4.172	1.04172

## Sheet: PL2 and compiled vaccine sales
Country	Region	Disease	Year	Doses sold	Packs sold	Effective doses sold	Cost	Adjusted sales	Adjusted cost
Uganda	Africa	fp	2015	54	0.27	48.6	1.458	74.6262	2.01491
Ethiopia	Africa	fp	2017	75	0.375	67.5	2.025	94.4967	2.55141				Costs per dose (USD)	Product utilisation	Pack size	Based on costs to the farmer
Uganda	Africa	fp	2016	80	0.4	72	2.16	105.564	2.85023			nd	0.03	0.9	200	GALVmed studies; based on live vaccine costs
India	South Asia	fp	2015	315	1.575	283.5	8.505	435.32	11.7536			sgp	0.21	0.9	100
India	South Asia	fp	2017	3397	16.985	3057.3	91.719	4280.07	115.562			ppr	0.16	0.9	100
India	South Asia	fp	2017	4094	20.47	3684.6	110.538	5158.26	139.273			ecf	8	0.9	40	Range is $6-$10
India	South Asia	fp	2016	9825	49.125	8842.5	265.275	12964.6	350.044			sgp+ppr	0.26	0.9	100
India	South Asia	fp	2017	16126	80.63	14513.4	435.402	20318.1	548.588			fp	0.03	0.9	200
India	South Asia	fp	2015	17592	87.96	15832.8	474.984	24311.6	656.412			poultry_anthelminthics	0.036	0.9	125
India	South Asia	fp	2015	32449	162.245	29204.1	876.123	44843.5	1210.77
India	South Asia	fp	2016	46331	231.655	41697.9	1250.94	61136.2	1650.68
India	South Asia	fp	2015	52400	262	47160	1414.8	72415.1	1955.21
Ethiopia	Africa	fp	2017	58328	291.64	52495.2	1574.86	73490.7	1984.25
India	South Asia	fp	2016	74420	372.1	66978	2009.34	98201.1	2651.43
India	South Asia	fp	2017	150857	754.285	135771	4073.14	190073	5131.98
India	South Asia	fp	2016	287360	1436.8	258624	7758.72	379187	10238
Ethiopia	Africa	fp	2016	341233	1706.16	307110	9213.29	450275	12157.4
Nepal	South Asia	fp	2014	341246	1706.23	307121	9213.64	493897	13335.2
Nepal	South Asia	fp	2015	558754	2793.77	502879	15086.4	772180	20848.9
India	South Asia	fp	2017	709178	3545.89	638260	19147.8	893533	24125.4
India	South Asia	fp	2016	779823	3899.11	701841	21055.2	1.02902e+06	27783.5
India	South Asia	nd	2013	264782	1323.91	238304	7149.11	401355	10836.6
Burkina Faso	Africa	nd	2014	270000	1350	243000	7290	390780	10551.1
Cameroun	Africa	nd	2014	553512	2767.56	498161	14944.8	801117	21630.2
DRC	Africa	nd	2014	272700	1363.5	245430	7362.9	394688	10656.6
India	South Asia	nd	2014	5686	28.43	5117.4	153.522	8229.54	222.198
India	South Asia	nd	2014	500000	2500	450000	13500	723667	19539
Kenya	Africa	nd	2014	87650	438.25	78885	2366.55	126859	3425.19
Nepal	South Asia	nd	2014	224310	1121.55	201879	6056.37	324652	8765.59
Nepal	South Asia	nd	2014	278528	1392.64	250675	7520.26	403123	10884.3
Tanzania	Africa	nd	2014	332300	1661.5	299070	8972.1	480949	12985.6
Tanzania	Africa	nd	2014	477624	2388.12	429862	12895.8	691282	18664.6
Burkina Faso	Africa	nd	2015	1126140	5630.7	1013526	30405.8	1.55629e+06	42019.8
Cameroun	Africa	nd	2015	234772	1173.86	211295	6338.84	324447	8760.07
DRC	Africa	nd	2015	364380	1821.9	327942	9838.26	503561	13596.2
India	South Asia	nd	2015	34522	172.61	31069.8	932.094	47708.3	1288.12
India	South Asia	nd	2015	339988	1699.94	305989	9179.68	469852	12686
India	South Asia	nd	2015	348583	1742.91	313725	9411.74	481730	13006.7
India	South Asia	nd	2015	427211	2136.05	384490	11534.7	590392	15940.6
India	South Asia	nd	2015	1100000	5500	990000	29700	1.52016e+06	41044.4
India	South Asia	nd	2015	3294110	16470.5	2964699	88941	4.55235e+06	122914
Kenya	Africa	nd	2015	64300	321.5	57870	1736.1	88860.5	2399.23
Kenya	Africa	nd	2015	534445	2672.22	481000	14430	738585	19941.8
Kenya	Africa	nd	2015	890354	4451.77	801319	24039.6	1.23044e+06	33221.9
Malawi	Africa	nd	2015	1242244	6211.22	1.11802e+06	33540.6	1.71674e+06	46352
Nepal	South Asia	nd	2015	456059	2280.3	410453	12313.6	630259	17017
Nepal	South Asia	nd	2015	573135	2865.68	515822	15474.6	792054	21385.5
Tanzania	Africa	nd	2015	373100	1865.5	335790	10073.7	515612	13921.5
Tanzania	Africa	nd	2015	413900	2069.5	372510	11175.3	571996	15443.9
Uganda	Africa	nd	2015	1729	8.645	1556.1	46.683	2389.42	64.5144
Uganda	Africa	nd	2015	266961	1334.81	240265	7207.95	368931	9961.15
Uganda	Africa	nd	2015	486290	2431.45	437661	13129.8	672037	18145
Uganda	Africa	nd	2015	10455670	52278.3	9410103	282303	1.44494e+07	390134
Cameroun	Africa	nd	2016	1250000	6250	1125000	33750	1.64944e+06	44534.9
Cameroun	Africa	nd	2016	1251643	6258.22	1.12648e+06	33794.4	1.65161e+06	44593.4
Cote d'Ivoire	Africa	nd	2016	62062	310.31	55855.8	1675.67	81894.1	2211.14
Cote d'Ivoire	Africa	nd	2016	135178	675.89	121660	3649.81	178374	4816.11
Cote d'Ivoire	Africa	nd	2016	617375	3086.88	555638	16669.1	814659	21995.8
Ethiopia	Africa	nd	2016	867713	4338.56	780942	23428.3	1.14499e+06	30914.8
India	South Asia	nd	2016	150255	751.275	135230	4056.88	198269	5353.27
India	South Asia	nd	2016	895381	4476.9	805843	24175.3	1.1815e+06	31900.6
India	South Asia	nd	2016	1076204	5381.02	968584	29057.5	1.42011e+06	38342.9
India	South Asia	nd	2016	1079515	5397.57	971564	29146.9	1.42448e+06	38460.9
India	South Asia	nd	2016	2114234	10571.2	1.90281e+06	57084.3	2.78984e+06	75325.7
India	South Asia	nd	2016	3783243	18916.2	3.40492e+06	102148	4.99219e+06	134789
India	South Asia	nd	2016	49023494	245117	4.41211e+07	1.32363e+06	6.46891e+07	1.7466e+06
Kenya	Africa	nd	2016	20697	103.485	18627.3	558.819	27310.8	737.391
Kenya	Africa	nd	2016	493922	2469.61	444530	13335.9	651756	17597.4
Kenya	Africa	nd	2016	1557000	7785	1401300	42039	2.05454e+06	55472.7
Malawi	Africa	nd	2016	1500319	7501.6	1.35029e+06	40508.6	1.97975e+06	53453.2
Mali	Africa	nd	2016	479300	2396.5	431370	12941.1	632461	17076.5
Nepal	South Asia	nd	2016	218496	1092.48	196646	5899.39	288317	7784.56
Nigeria	Africa	nd	2016	674704	3373.52	607234	18217	890307	24038.3
Tanzania	Africa	nd	2016	298200	1491	268380	8051.4	393491	10624.2
Uganda	Africa	nd	2016	6417	32.085	5775.3	173.259	8467.57	228.624
Uganda	Africa	nd	2016	98617	493.085	88755.3	2662.66	130130	3513.52
Uganda	Africa	nd	2016	266845	1334.22	240160	7204.81	352116	9507.13
Uganda	Africa	nd	2016	631000	3155	567900	17037	832638	22481.2
Uganda	Africa	nd	2016	15455800	77279	13910220	417307	2.03947e+07	550658
Ethiopia	Africa	nd	2017	6500	32.5	5850	175.5	8189.72	221.122
Ethiopia	Africa	nd	2017	148320	741.6	133488	4004.64	186877	5045.67
India	South Asia	nd	2017	79115	395.575	71203.5	2136.11	99681.5	2691.4
India	South Asia	nd	2017	170770	853.85	153693	4610.79	215163	5809.39
India	South Asia	nd	2017	233924	1169.62	210532	6315.95	294734	7957.82
India	South Asia	nd	2017	372101	1860.51	334891	10046.7	468831	12658.4
India	South Asia	nd	2017	1986114	9930.57	1.7875e+06	53625.1	2.50242e+06	67565.3
India	South Asia	nd	2017	44582396	222912	4.01242e+07	1.20372e+06	5.61719e+07	1.51664e+06
Nigeria	Africa	nd	2017	3166598	15833	2.84994e+06	85498.1	3.98978e+06	107724
Nigeria	Africa	nd	2017	7257193	36286	6.53147e+06	195944	9.14375e+06	246881
Uganda	Africa	nd	2017	808200	4041	727380	21821.4	1.0183e+06	27494
India	South Asia	ppr	2016	1139488	11394.9	1.02554e+06	164086	1.50361e+06	216520
India	South Asia	ppr	2017	1069845	10698.5	962860	154058	1.34796e+06	194106
India	South Asia	ppr	2018	545500	5455	490950	78552	656265	94502.1
India	South Asia	sgp	2016	1787900	17879	1609110	337913	2.35923e+06	445894
India	South Asia	sgp	2017	1848300	18483	1663470	349329	2.32878e+06	440139
India	South Asia	sgp	2018	103550	1035.5	93195	19571	124576	23544.9
Nigeria	Africa	ppr	2017	2013837	20138.4	1.81245e+06	289993	2.53735e+06	365378
Kenya	Africa	sgp+ppr	2017	116584	1165.84	104926	27280.7	146891	34372.4
Kenya	Africa	ecf	2012	70796	1769.9	63716.4	509731	112388	809193
Tanzania	Africa	ecf	2012	162340	4058.5	146106	1168848	257713	1.85553e+06
Uganda	Africa	ecf	2012	14838	370.95	13354.2	106834	23555.2	169597
Malawi	Africa	ecf	2012	1966	49.15	1769.4	14155.2	3121.01	22471.2
Kenya	Africa	ecf	2013	5120	128	4608	36864	7760.86	55878.2
Tanzania	Africa	ecf	2013	119440	2986	107496	859968	181046	1.30353e+06
Malawi	Africa	ecf	2013	440	11	396	3168	666.949	4802.03
Kenya	Africa	ecf	2014	65087	1627.17	58578.3	468626	94202.6	678259
Tanzania	Africa	ecf	2014	243800	6095	219420	1755360	352860	2.54059e+06
Uganda	Africa	ecf	2014	18520	463	16668	133344	26804.6	192993
Malawi	Africa	ecf	2014	2428	60.7	2185.2	17481.6	3514.13	25301.7
Zambia	Africa	ecf	2014	120000	3000	108000	864000	173680	1.2505e+06
Kenya	Africa	ecf	2015	19653	491.325	17687.7	141502	27159.8	195551
Tanzania	Africa	ecf	2015	37134	928.35	33420.6	267365	51318	369489
Uganda	Africa	ecf	2015	7640	191	6876	55008	10558.2	76019.2
Malawi	Africa	ecf	2015	1180	29.5	1062	8496	1630.72	11741.2
Zambia	Africa	ecf	2015	120000	3000	108000	864000	165836	1.19402e+06
Kenya	Africa	ecf	2016	78438	1960.95	70594.2	564754	103503	745222
Tanzania	Africa	ecf	2016	71486	1787.15	64337.4	514699	94329.5	679173
Uganda	Africa	ecf	2016	33980	849.5	30582	244656	44838.4	322836
Malawi	Africa	ecf	2016	1058	26.45	952.2	7617.6	1396.09	10051.8
Kenya	Africa	ecf	2017	14929	373.225	13436.1	107489	18809.9	135431
Tanzania	Africa	ecf	2017	25061	626.525	22554.9	180439	31575.8	227346
Uganda	Africa	ecf	2017	32160	804	28944	231552	40520.2	291745
Malawi	Africa	ecf	2017	1615	40.375	1453.5	11628	2034.83	14650.8
Rwanda	Africa	ecf	2017	2763	69.075	2486.7	19893.6	3481.26	25065.1
India	South Asia	poultry_anthelminthics	2017	130	1.04	117	4.212	163.794	5.30694
India	South Asia	poultry_anthelminthics	2014	382	3.056	343.8	12.3768	552.882	17.9134
India	South Asia	poultry_anthelminthics	2015	840	6.72	756	27.216	1160.85	37.6116
India	South Asia	poultry_anthelminthics	2016	1614	12.912	1452.6	52.2936	2129.76	69.0041
Nepal	South Asia	poultry_anthelminthics	2014	2107	16.856	1896.3	68.2668	3049.53	98.8049
Nepal	South Asia	poultry_anthelminthics	2015	3449	27.592	3104.1	111.748	4766.4	154.432
India	South Asia	poultry_anthelminthics	2015	33113	264.904	29801.7	1072.86	45761.1	1482.66
India	South Asia	poultry_anthelminthics	2017	39847	318.776	35862.3	1291.04	50205.5	1626.66
India	South Asia	poultry_anthelminthics	2014	41368	330.944	37231.2	1340.32	59873.3	1939.9
Tanzania	Africa	poultry_anthelminthics	2016	80951	647.608	72855.9	2622.81	106819	3460.94
Tanzania	Africa	poultry_anthelminthics	2014	90208	721.664	81187.2	2922.74	130561	4230.18
India	South Asia	poultry_anthelminthics	2015	100034	800.272	90030.6	3241.1	138244	4479.1
Tanzania	Africa	poultry_anthelminthics	2015	112360	898.88	101124	3640.46	155278	5031
India	South Asia	poultry_anthelminthics	2015	171238	1369.9	154114	5548.11	236645	7667.31
Nigeria	Africa	poultry_anthelminthics	2016	314301	2514.41	282871	10183.4	414737	13437.5
India	South Asia	poultry_anthelminthics	2017	448157	3585.26	403341	14520.3	564658	18294.9
India	South Asia	poultry_anthelminthics	2016	450966	3607.73	405869	14611.3	595073	19280.4
India	South Asia	poultry_anthelminthics	2017	465063	3720.5	418557	15068	585959	18985.1
India	South Asia	poultry_anthelminthics	2016	492800	3942.4	443520	15966.7	650275	21068.9
India	South Asia	poultry_anthelminthics	2016	885873	7086.98	797286	28702.3	1.16896e+06	37874.2
India	South Asia	poultry_anthelminthics	2016	1093176	8745.41	983858	35418.9	1.4425e+06	46737.1
India	South Asia	poultry_anthelminthics	2013	1424988	11399.9	1.28249e+06	46169.6	2.15999e+06	69983.6
Nigeria	Africa	poultry_anthelminthics	2017	1475116	11800.9	1.3276e+06	47793.8	1.85858e+06	60218.1
India	South Asia	poultry_anthelminthics	2015	2536106	20288.8	2.2825e+06	82169.8	3.50482e+06	113556
